# Supplementary material for: Elevated Mean Corpuscular Hemoglobin Concentration as a Potential Peripheral Biomarker of Parkinson’s Disease: A Pilot Case–Control Study in a Mexican Population
Source: Brain Sci. 2025 Sep 6;15(9):966. doi: 10.3390/brainsci15090966 (PMC12468377; doi:10.3390/brainsci15090966)
Supplement: Supplementary file 1 [file brainsci-15-00966-s001.zip]

Archive with 1 entries (1 files):
- brainsci-3836169-supplementary.pdf
